# Supplementary material for: MtWRP1, a Novel Fabacean Specific Gene, Regulates Root Nodulation and Plant Growth in Medicago truncatula
Source: Genes (Basel). 2022 Jan 22;13(2):193. doi: 10.3390/genes13020193 (PMC8871812; doi:10.3390/genes13020193)
Supplement: Supplementary file 1 [file genes-13-00193-s001.zip]

Archive with 1 entries (1 files):
- genes-1445665-supplementary.pdf
